# Supplementary material for: MmpA, a Conserved Membrane Protein Required for Efficient Surface Transport of Trehalose Lipids in Corynebacterineae
Source: Biomolecules. 2021 Nov 24;11(12):1760. doi: 10.3390/biom11121760 (PMC8698533; doi:10.3390/biom11121760)
Supplement: Supplementary file 1 [file biomolecules-11-01760-s001.zip]

Archive with 1 entries (1 files):
- biomolecules-1460438-supplementary.pptx
